# Supplementary material for: Gene Expression Profiling for Diagnosis of Triple-Negative Breast Cancer: A Multicenter, Retrospective Cohort Study
Source: Front Oncol. 2019 May 7;9:354. doi: 10.3389/fonc.2019.00354 (PMC6513966; doi:10.3389/fonc.2019.00354)
Supplement: Supplementary file 1 [file Table_1.XLSX]

## Sheet: 工作表1
Table S1. Sample information of 188 non-TNBC tumors
Cancer Type	Number of Patients	Percentage
Adrenal	8	0.0425532
Brain	12	0.0638298
Cervix	8	0.0425532
Colonrectum	10	0.0531915
Endometrium	10	0.0531915
Esophagus	8	0.0425532
Gastroesophagus	9	0.0478723
Germ Cell	9	0.0478723
Head and neck	9	0.0478723
Kidney	8	0.0425532
Liver	8	0.0425532
Lung	9	0.0478723
Melanoma	9	0.0478723
Mesothelioma	9	0.0478723
Neuroendocrine	10	0.0531915
Ovary	9	0.0478723
Pancreas	8	0.0425532
Prostate	8	0.0425532
Sarcoma	11	0.0585106
Thyroid	8	0.0425532
Urinary	8	0.0425532
Total	188	1
