# Supplementary material for: Gene Expression Profiling for Diagnosis of Triple-Negative Breast Cancer: A Multicenter, Retrospective Cohort Study
Source: Front Oncol. 2019 May 7;9:354. doi: 10.3389/fonc.2019.00354 (PMC6513966; doi:10.3389/fonc.2019.00354)
Supplement: Supplementary file 2 [file Table_2.XLSX]

## Sheet: Table
Table S2. Clinical information of TNBC samples (n=115)
Cases	Age	Tumor Type	ER	PR	HER-2(IHC)	Ki67	GATA3	GCDFP15	Mammaglobin	CK5N/A6	CK14	EGFR	Family History
1	46	PT	-	-	0	0.9	-	-	-	-	-	+	NO
2		LNM	-	-	0	0.9	-	-	-	-	-	+
3	60	PT	-	-	1+	0.3	-	-	-	-	-	N/A	Colorectal Cancer, Liver Cancer, Laryngeal Cancer
4		LNM	-	-	1+	0.3	-	-	-	-	-	N/A
5	44	PT	-	-	1+	0.8	-	-	-	+	+	+	NO
6		LNM	-	-	1+	0.8	-	-	-	+	+	+
7	63	PT	-	-	0	0.3	-	-	-	-	-	-	Pancreatic Cancer
8		LNM	-	-	0	0.3	-	-	-	-	-	-
9	68	PT	-	-	0	0.8	-	-	-	+	+	-	NO
10		LNM	-	-	0	0.8	-	-	-	+	+	-
11	68	PT	-	-	0	0.8	-	-	-	+	+	-	NO
12		LNM	-	-	0	0.8	-	-	-	+	+	-
13	51	PT	-	-	0	0.6	-	-	-	-	-	-	NO
14		LNM	-	-	0	0.6	-	-	-	-	-	-
15	35	PT	-	-	0	0.8	-	-	-	-	+	-	Endometrial Cancer, Gastric Cancer
16		LNM	-	-	0	0.8	-	-	-	-	+	-
17	34	PT	-	-	0	0.8	+	-	-	-	-	-	NO
18		LNM	-	-	0	0.8	+	-	-	-	-	-
19	46	PT	-	-	0	0.8	-	-	-	-	-	-	Breast Cancer
20		LNM	-	-	0	0.8	-	-	-	-	-	-
21	55	PT	-	-	1+	0.5	+	-	-	-	-	-	NO
22		LNM	-	-	1+	0.5	+	-	-	-	-	-
23	40	PT	-	-	1+	0.7	-	-	-	-	-	-	Breast Cancer, Lung Cancer
24		LNM	-	-	1+	0.7	-	-	-	-	-	-
25	39	PT	-	-	1+	0.7	-	-	+	+	+	+	NO
26		LNM	-	-	1+	0.7	-	-	+	+	+	+
27	50	PT	-	-	0	0.4	-	-	-	+	-	+	NO
28		LNM	-	-	0	0.4	-	-	-	+	-	+
29	59	PT	-	-	0	0.8	-	-	-	+	-	+	NO
30		LNM	-	-	0	0.8	-	-	-	+	-	+
31	65	PT	-	-	1+	0.4	+	+	-	+	-	+	NO
32		LNM	-	-	1+	0.4	+	+	-	+	-	+
33	65	PT	-	-	0	0.6	+	-	-	-	-	+	NO
34		LNM	-	-	0	0.6	+	-	-	-	-	+
35	41	PT	-	-	1+	0.8	-	-	-	+	-	-	NO
36		LNM	-	-	1+	0.8	-	-	-	+	-	-
37	61	PT	-	-	0	0.8	-	-	-	-	-	+	NO
38		LNM	-	-	0	0.8	-	-	-	-	-	+
39	42	PT	-	-	0	0.3	-	-	-	+	+	+	NO
40		LNM	-	-	0	0.3	-	-	-	+	+	+
41	51	PT	-	-	0	0.8	-	-	-	+	-	+	Esophageal Cancer
42		LNM	-	-	0	0.8	-	-	-	+	-	+
43	59	PT	-	-	0	0.5	+	-	-	+	-	+	NO
44		LNM	-	-	0	0.5	+	-	-	+	-	+
45	49	PT	-	-	1+	0.8	+	-	-	-	-	-	Leukaemia
46		LNM	-	-	1+	0.8	+	-	-	-	-	-
47	47	PT	-	-	1+	0.8	-	-	-	-	-	-	NO
48		LNM	-	-	1+	0.8	-	-	-	-	-	-
49	42	PT	-	-	0	0.8	-	-	-	+	+	+	Ovarian Cancer
50		LNM	-	-	0	0.8	-	-	-	+	+	+
51	69	PT	-	-	1+	0.3	-	+	-	-	-	+	NO
52		LNM	-	-	1+	0.3	-	+	-	-	-	+
53	57	PT	-	-	1+	0.4	-	-	+	+	-	+	NO
54		LNM	-	-	1+	0.4	-	-	+	+	-	+
55	57	PT	-	-	1+	0.9	-	-	-	+	-	+	NO
56		LNM	-	-	1+	0.9	-	-	-	+	-	+
57	62	PT	-	-	0	0.8	-	-	-	-	-	+	NO
58		LNM	-	-	0	0.8	-	-	-	-	-	+
59	30	PT	-	-	0	0.6	-	-	-	-	-	-	NO
60		LNM	-	-	0	0.6	-	-	-	-	-	-
61	51	PT	-	-	0	0.6	-	-	-	+	-	-	NO
62		LNM	-	-	0	0.6	-	-	-	+	-	-
63	27	PT	-	-	1+	0.8	+	-	-	+	-	+	NO
64		LNM	-	-	1+	0.8	+	-	-	+	-	+
65	50	PT	-	-	0	0.5	-	-	-	-	-	-	NO
66		LNM	-	-	0	0.5	-	-	-	-	-	-
67	46	PT	-	-	0	0.2	-	+	-	-	-	+	NO
68		LNM	-	-	0	0.2	-	+	-	-	-	+
69	54	PT	-	-	1+	0.3	-	+	-	-	-	+	NO
70		LNM	-	-	1+	0.3	-	+	-	-	-	+
71	62	PT	-	-	1+	0.8	N/A	N/A	N/A	+	+	+	NO
72		LNM	-	-	1+	0.8	N/A	N/A	N/A	+	+	+
73	84	PT	-	-	1+	0.15	N/A	N/A	N/A	-	-	-	NO
74		LNM	-	-	1+	0.15	N/A	N/A	N/A	-	-	-
75	50	PT	-	-	0	0.6	N/A	N/A	N/A	-	N/A	N/A	NO
76		LNM	-	-	0	0.6	N/A	N/A	N/A	-	N/A	N/A
77	37	PT	-	-	1+	0.3	N/A	N/A	N/A	+	-	+	Gastric Cancer
78		LNM	-	-	1+	0.3	N/A	N/A	N/A	+	-	+
79	54	PT	-	-	0	0.9	N/A	N/A	N/A	+	+	-	Breast Cancer
80		LNM	-	-	0	0.9	N/A	N/A	N/A	+	+	-
81	54	PT	-	-	0	0.7	N/A	N/A	N/A	+	-	-	Colorectal Cancer
82		LNM	-	-	0	0.7	N/A	N/A	N/A	+	-	-
83	43	PT	-	-	1+	0.8	N/A	N/A	N/A	+	-	+	Breast Cancer
84		LNM	-	-	1+	0.8	N/A	N/A	N/A	+	-	+
85	49	DOM	-	-	0	N/A	-	-	-	N/A	N/A	N/A	Colorectal Cancer
86	59	DOM	-	-	0	0.5	-	-	-	N/A	N/A	N/A	Esophageal Cancer
87	59	DOM	-	-	0	0.5	-	-	-	N/A	N/A	N/A	Esophageal Cancer
88	58	DOM	-	-	1+	0.2	-	N/A	-	N/A	N/A	N/A	NO
89	66	DOM	-	-	0	0.05	+	-	-	N/A	N/A	N/A	NO
90	64	DOM	-	-	0	N/A	-	-	-	N/A	N/A	N/A	Liver Cancer
91	29	DOM	-	-	1+	0.8	+	-	-	N/A	N/A	N/A	Esophageal Cancer
92	47	DOM	-	-	1+	0.7	-	-	-	N/A	N/A	N/A	Gastric Cancer, Lung Cancer
93	43	DOM	-	-	1+	0.05	+	+	+	N/A	N/A	N/A	NO
94	44	DOM	-	-	0	0.9	-	-	-	N/A	N/A	N/A	NO
95	52	DOM	-	-	1+	0.95	N/A	-	-	N/A	N/A	N/A	NO
96	45	DOM	-	-	0	0.6	-	-	-	N/A	N/A	N/A	NO
97	52	DOM	-	-	1+	0.5	-	-	-	N/A	N/A	N/A	NO
98	36	DOM	-	-	0	0.5	+	-	+	N/A	N/A	N/A	NO
99	60	DOM	-	-	0	N/A	N/A	N/A	N/A	N/A	N/A	N/A	NO
100	44	DOM	-	-	0	0.4	-	-	-	N/A	N/A	N/A	NO
101	32	DOM	-	-	0	0.8	-	-	+	N/A	N/A	N/A	NO
102	59	DOM	-	-	0	0.7	-	-	-	N/A	N/A	N/A	NO
103	63	DOM	-	-	0	0.7	-	-	-	N/A	N/A	N/A	NO
104	46	DOM	-	-	0	0.45	+	-	-	N/A	N/A	N/A	Gastric Cancer
105	32	DOM	-	-	1+	0.45	+	-	-	N/A	N/A	N/A	NO
106	32	DOM	-	-	1+	0.8	N/A	-	N/A	N/A	N/A	N/A	NO
107	62	DOM	-	-	0	0.8	N/A	-	N/A	N/A	N/A	N/A	NO
108	37	DOM	-	-	1+	0.7	N/A	-	N/A	-	N/A	N/A	NO
109	64	DOM	-	-	0	0.2	N/A	N/A	N/A	N/A	N/A	N/A	NO
110	36	DOM	-	-	0	0.75	N/A	-	N/A	N/A	N/A	N/A	NO
111	61	DOM	-	-	1+	N/A	N/A	N/A	N/A	N/A	N/A	N/A	NO
112	45	DOM	-	-	0	0.6	N/A	-	N/A	-	N/A	-	NO
113	53	DOM	-	-	0	0.7	N/A	-	-	N/A	N/A	N/A	NO
114	39	DOM	-	-	0	N/A	N/A	N/A	N/A	N/A	N/A	N/A	NO
115	62	DOM	-	-	0	0.9	+	-	-	N/A	N/A	N/A	NO
Abbreviation: PT, paired primary breast tumors; LNM, lymph node metastases; DOM, distant organ metastases; FISH, Fluorescence In Situ Hybridization; ER, estrogen receptor; PR, progesterone receptor; HER-2, human epidermal growth factor receptor-2; GATA3, GATA binding protein 3; GCDFP15, gross cystic disease fluid protein 15; CK5N/A6, cytokeratin 5N/A6; CK14, cytokeratin 14; EGFR, epidermal growth…
