# Supplementary material for: Gene Expression Profiling for Diagnosis of Triple-Negative Breast Cancer: A Multicenter, Retrospective Cohort Study
Source: Front Oncol. 2019 May 7;9:354. doi: 10.3389/fonc.2019.00354 (PMC6513966; doi:10.3389/fonc.2019.00354)
Supplement: Supplementary file 3 [file Table_3.XLSX]

## Sheet: 工作表1
Table S3. Clinical information of non-TNBC metastatic samples (n=12)
Case	Gender	Age	Metastatic site	Reference diagnosis	90-gene expression signature result	Highest similarity score
1	Male	75	Brain	Lung	Lung	92.4
2	Female	53	Brain	Lung	Lung	59.3
3	Male	76	Brain	Liver	Liver	83.3
4	Female	58	Brain	Colorectum	Colonrectum	65.7
5	Female	64	Liver	Neuroendocrine	Neuroendocrine	92.4
6	Male	59	Liver	Colorectum	Colorectum	77.5
7	Male	62	Liver	Colorectum	Colorectum	48.8
8	Male	57	Colorectum	Pancreas	Pancreas	42.3
9	Female	56	Lymph node	Ovary	Ovary	78.7
10	Male	60	Lymph node	Prostate	Prostate	86.322
11	Male	34	Lymph node	Thyroid	Thyroid	45.236
12	Female	37	Lymph node	Thyroid	Thyroid	80.9698
